# Supplementary material for: Out of East Asia: Early Warning of the Possible Invasion of the Important Bean Pest Stalk-Eyed Seed Bug Chauliops fallax (Heteroptera: Malcidae: Chauliopinae)
Source: Insects. 2023 May 1;14(5):433. doi: 10.3390/insects14050433 (PMC10231126; doi:10.3390/insects14050433)
Supplement: Supplementary file 1 [file insects-14-00433-s001.zip]

Archive with 1 entries (1 files):
- insects-2342357-supplementary.pdf
